# Supplementary material for: ERK Signaling Pathway Is Constitutively Active in NT2D1 Non-Seminoma Cells and Its Inhibition Impairs Basal and HGF-Activated Cell Proliferation
Source: Biomedicines. 2023 Jul 4;11(7):1894. doi: 10.3390/biomedicines11071894 (PMC10377482; doi:10.3390/biomedicines11071894)
Supplement: Supplementary file 1 [file biomedicines-11-01894-s001.zip]

Archive with 3 entries (3 files):
- Figure S1  Gesualdi et al., biomedicines.pdf
- Figure S2  Gesualdi et al., biomedicines.pdf
- Figure S3 Gesualdi et al., biomedicines V2.pdf
